# Supplementary material for: A multi-omics dataset for the analysis of frontotemporal dementia genetic subtypes
Source: Sci Data. 2023 Dec 1;10:849. doi: 10.1038/s41597-023-02598-x (PMC10692098; doi:10.1038/s41597-023-02598-x)
Supplement: Supplementary file 1 — Supplementary Table 1 [file 41597_2023_2598_MOESM1_ESM.xlsx]

## Sheet: rimod_ftd_dataset_table (2)
#This table contains general metadata for all samples that are part of this dataset, including disease code, age, sex and additional mutational information, where available.
RimodID	Age	Sex	PH	PMD	RIN	DiseaseCode	RNAseq	smRNAseq	CAGEseq	Methylation	Mutation	smRNAseq_batch
rimod1	83	F	6.6	363	6.8	control	yes	yes	yes	yes	NA	batch1
rimod11	60	M	6.28	305	6.2	FTD-C9	yes	yes	yes	yes	C9orf72	batch2
rimod12	85	F	NA	425	6.7	control	yes	yes	yes	yes	NA	batch1
rimod13	67	F	6.2	255	5.7	FTD-GRN	no	yes	yes	yes	Ser82ValfsX174)	batch2
rimod15	64	M	6.25	275	5	FTD-C9	yes	yes	yes	yes	C9orf72	batch2
rimod16	83	M	6.35	345	6.1	control	yes	yes	yes	yes	NA	batch2
rimod18	66	M	6.3	300	7.8	FTD-MAPT	yes	yes	yes	yes	P301L	batch2
rimod19	91	M	6.26	480	7	control	yes	yes	yes	yes	NA	batch2
rimod2	69	F	6.44	325	5.8	FTD-GRN	yes	yes	yes	yes	Gly125X	batch1
rimod22	64	F	NA	NA	NA	FTD-MAPT	no	yes	no	yes	P301L	batch2
rimod24	52	F	6.48	230	7.3	FTD-GRN	yes	yes	yes	yes	Ser82ValfsX174)	batch2
rimod25	68	M	6.25	260	6.4	FTD-C9	yes	yes	yes	yes	C9orf72	batch1
rimod27	58	M	6.66	330	7.6	FTD-C9	yes	yes	yes	yes	C9orf72	batch1
rimod28	63	M	6.27	365	6.4	FTD-GRN	yes	yes	yes	yes	NA	batch2
rimod29	76	F	6.1	215	6.8	FTD-GRN	yes	yes	yes	yes	Ser82ValfsX174)	batch2
rimod3	63	M	6.45	285	7.1	FTD-C9	yes	yes	yes	yes	C9orf72	batch1
rimod30	60	F	6.8	450	8.7	control	yes	yes	yes	yes	NA	batch2
rimod31	66	F	6.45	315	7.5	FTD-GRN	yes	yes	yes	yes	Gly300X	batch2
rimod32	76	F	6.87	435	8.3	control	yes	yes	yes	yes	NA	batch2
rimod33	67	F	6.29	405	5.3	FTD-C9	yes	yes	yes	yes	C9orf72	batch2
rimod34	54	F	6.46	450	6.9	FTD-MAPT	yes	yes	yes	yes	G272V	batch2
rimod35	70	F	6.64	280	7.2	FTD-C9	yes	yes	yes	yes	C9orf72	batch2
rimod36	84	F	6.68	336	7.8	control	yes	yes	yes	yes	NA	batch2
rimod37	49	M	6.54	310	7.5	FTD-MAPT	yes	yes	yes	yes	G272V	batch2
rimod38	64	F	6.23	545	6	FTD-C9	yes	yes	yes	yes	C9orf72	batch2
rimod39	59	F	NA	720	5.8	FTD-C9	yes	no	yes	yes	C9orf72	NA
rimod40	74	F	6.15	310	5.6	FTD-C9	yes	yes	yes	yes	C9orf72	batch2
rimod41	59	M	6.52	285	7.2	FTD-GRN	yes	yes	yes	yes	NA	batch1
rimod42	68	F	6.77	410	6.4	FTD-C9	yes	yes	yes	yes	C9orf72	batch2
rimod43	66	F	6.52	400	7	FTD-MAPT	yes	yes	yes	yes	P301L	batch2
rimod44	75	F	6.75	325	7.1	control	yes	yes	yes	yes	NA	batch1
rimod47	51	M	6.1	265	6.1	FTD-MAPT	yes	yes	yes	yes	G272V	batch2
rimod48	49	M	6.23	375	8.7	control	yes	no	yes	yes	NA	NA
rimod51	89	F	6.36	370	8.2	control	yes	no	yes	no	NA	NA
rimod52	89	F	6.75	340	6.6	control	yes	yes	yes	yes	NA	batch2
rimod53	72	F	6.25	290	5.5	FTD-C9	yes	yes	yes	yes	C9orf72	batch2
rimod54	64	M	6.38	385	5.9	FTD-MAPT	yes	yes	yes	yes	P301L	batch2
rimod56	88	M	7.3	340	9.2	control	yes	no	yes	no	NA	NA
rimod57	42	F	6.93	345	6.9	FTD-C9	yes	yes	yes	yes	C9orf72	batch2
rimod58	60	M	6.3	323	6.8	FTD-MAPT	yes	yes	yes	yes	P301L	batch2
rimod59	75	F	6.6	445	6.7	FTD-MAPT	yes	yes	yes	yes	R406V	batch2
rimod60	60	M	6.45	280	8.4	FTD-MAPT	yes	yes	yes	yes	P301L	batch2
rimod61	63	F	6.64	250	5.7	FTD-MAPT	no	yes	yes	yes	G272V	batch2
rimod62	68	F	6.6	340	7.8	FTD-MAPT	yes	yes	yes	yes	L315R	batch2
rimod64	70	M	7.2	215	8.7	control	yes	yes	yes	yes	NA	batch2
rimod65	84	F	6.1	355	6.3	control	yes	yes	yes	yes	NA	batch1
rimod66	52	F	NA	NA	7	FTD-GRN	yes	no	yes	no	NA	NA
rimod68	52	M	Na	690	8.4	FTD-MAPT	yes	yes	yes	yes	P301L	batch2
rimod7	82	M	6.57	350	7.8	control	yes	no	yes	yes	NA	NA
rimod71	87	F	6.92	420	6.4	control	yes	yes	yes	yes	NA	batch2
rimod72	58	M	6.19	360	NA	FTD-GRN	no	yes	no	no	Ser82ValfsX174)	batch2
