# Supplementary material for: A multi-omics dataset for the analysis of frontotemporal dementia genetic subtypes
Source: Sci Data. 2023 Dec 1;10:849. doi: 10.1038/s41597-023-02598-x (PMC10692098; doi:10.1038/s41597-023-02598-x)
Supplement: Supplementary file 2 — Supplementary Table 2 [file 41597_2023_2598_MOESM2_ESM.xlsx]

## Sheet: rimod_ftd_sequencing_qc_statist
# This table contains general mapping quality control mappings for RNA-seq, smRNA-seq and CAGE-seq data.
Column1	Column2	Column3	Column4	Column5	Column6	Column7	Column8	Column9	Column10	Column11	Column12
Sample	RNAseq_STAR_uniquely_mapped_percent	RNAseq_STAR_uniquely_mapped	RNAseq_percent_trimmed	RNAseq_Salmon_num_mapped	RNAseq_Salomn_percent_mapped	RNAseq_total_sequences	smRNAseq_STAR_uniquely_mapped_percent	smRNAseq_STAR_uniquely_mapped	CAGEseq_total_sequences	CAGEseq_STAR_uniquely_mapped	CAGEseq_STAR_uniquely_mapped_percent
rimod27	87.76	59067229	2.79057838471235	34895466	51.8436373396	67309062	65.72	2528502	10249720	7745199	0.7556498129
rimod18	86.27	117617592	3.79361656545804	60854915	44.6380822781	136329591	78.23	3857419	24109642	17499083	0.7258126438
rimod38	93.41	202164053	2.67060603995769	91702561	42.3697477361	216434050	63.44	3235397	34304121	27206201	0.7930884164
rimod61	NA	NA	NA	NA	NA	NA	70.45	3361355	28248519	20200214	0.7150893114
rimod59	88.44	56550086	1.17650644824843	27904270	43.6424584273	63938355	78.58	2642223	26866599	20806803	0.7744487123
rimod43	83.47	64722649	2.39478690230382	35918652	46.3250614588	77536113	50.8	3656895	23336035	16533499	0.7084964948
rimod34	89.14	68542118	1.37399379706376	35328608	45.9467378423	76890351	78.01	3111775	11479519	9043902	0.7878293507
rimod37	89.13	56681441	2.36592654175409	32288539	50.770496406	63597052	73.71	2608373	31264259	25190479	0.8057276841
rimod62	87.5	64057637	5.14058391694535	34338361	46.903530786	73210610	85.17	5191097	28916964	23003038	0.79548593
rimod68	91.95	77607959	3.37919474098643	40343908	47.8009566659	84399792	73.82	4146849	46699032	37816255	0.8097866996
rimod19	89.55	73722540	4.5101410067301	39198129	47.611744663	82328697	83.44	4260849	16688607	12693014	0.7605795978
rimod66	94.47	108992702	2.58127345728973	52120003	45.1732454969	115378035	NA	NA	40572424	32711555	0.8062509403
rimod31	86.86	145507705	4.55962421696328	68979546	41.176667122	167520955	79.47	5369670	23121080	17388649	0.7520690642
rimod47	83.57	75812179	1.6740054223464	40654009	44.8161389479	90712877	78.64	3961521	18208934	14075269	0.7729869854
rimod28	81.84	54159691	1.47651805671486	29870301	45.1384300248	66174878	80.68	4097934	28284511	11687062	0.4131965371
rimod58	91.86	158470038	2.33834058934996	77664265	45.0208294246	172507406	69.59	2955836	31005728	22153806	0.7145068808
rimod29	91.61	104883021	2.56521601993844	48326285	42.212744865	114482688	84.58	4614977	10568856	7884745	0.7460358056
rimod11	88.22	154955298	3.79190068797606	74838739	42.6053837216	175655592	77.07	4038837	32022254	26148873	0.8165843978
rimod39	74.87	35896984	1.37347103471509	19903075	41.5143812696	47942603	NA	NA	11713582	8223462	0.7020450277
rimod40	90.11	79545017	1.36476155171043	38697876	43.8383941552	88273936	72.51	4237456	11715774	9043398	0.7718993214
rimod30	88.77	51250488	1.4564810400958	29518224	51.1266607249	57735482	87.3	5280611	32440935	25658926	0.7909428628
rimod24	88.34	73661358	3.62418799425912	37271406	44.6977734405	83385375	77.28	5668724	29524707	23754505	0.8045636151
rimod51	91.23	88206628	3.31218315226909	54341989	56.2043923583	96686374	NA	NA	17101448	13184750	0.770972727
rimod2	79.86	52425982	1.56762962984692	28450373	43.3384536525	65646950	84.96	4281995	6183287	4194364	0.6783388835
rimod64	92.61	83296529	2.66184931854988	42079121	46.7829584711	89945404	88.88	5202418	28249838	23115180	0.8182411524
rimod35	89.1	54348812	3.17224497731361	27169998	44.5424283219	60998017	80.3	2683590	11573469	9118632	0.7878909945
rimod72	NA	NA	NA	NA	NA	NA	63.71	4012728	NA	NA	NA
rimod16	87.04	58233495	1.93261174361084	30361947	45.3789210792	66907600	83.22	3489603	12690880	10009516	0.7887172521
rimod12	90.43	52129288	1.60770946542718	26651070	46.2321615856	57646169	84.26	4656813	17770659	12736367	0.7167076359
rimod33	85.78	63924812	1.23660159916246	30061364	40.339124732	74521607	77.45	3272460	10618518	7895996	0.743606217
rimod7	92.3	92199521	2.91335428105448	45246053	45.2940279815	99894081	86.48	4022299	41700398	32186794	0.7718581967
rimod15	83.36	64184857	1.89409337608268	31171390	40.4849067711	76995089	66.87	5075178	22676685	15695081	0.6921241354
rimod48	90.48	70454126	1.48268110927119	39726282	51.0191296105	77865464	NA	NA	15802932	12414913	0.7856082023
rimod71	88.31	61657293	4.17443231326988	28937804	41.446481993	69819687	77.46	4864906	12341375	9289936	0.7527472425
rimod32	90.68	48347809	1.36531039412543	26435374	49.5842326659	53314073	88.21	4831414	15574608	12566622	0.8068660219
rimod44	89.88	70512632	1.44616320848896	37453082	47.7385709882	78454552	84.52	4535152	42182569	34502410	0.8179305058
rimod65	86.92	70156873	1.18796179101721	34871720	43.2049707624	80712287	86.91	4694609	44858647	34901820	0.7780399618
rimod22	NA	NA	NA	NA	NA	NA	43.12	2537840	NA	NA	NA
rimod54	86.74	74118412	2.98774617904669	36115390	42.2656285612	85448605	65.84	2823200	22634833	16758859	0.7404012656
rimod52	89.32	64032918	1.49569382479995	30735539	42.8732843472	71689257	83.9	3738391	14692984	11352534	0.772649994
rimod36	90.07	132676003	4.35226289125425	76959885	52.2456860043	147303808	84.06	6216251	47731385	39485522	0.8272444221
rimod1	89.69	71056062	2.32611478140085	35080150	44.2810017946	79221672	85.81	4750604	16455932	12174797	0.7398424471
rimod56	92.59	79312940	1.77176793568556	41140560	48.0288600721	85657998	NA	NA	14798123	12165786	0.822116832
rimod13	NA	NA	NA	NA	NA	NA	75.06	3604262	6700164	4694608	0.7006706105
rimod60	88.41	60942488	3.3140677936455	31317076	45.4303512568	68934259	50.94	3742380	26907722	21458126	0.7974709267
rimod3	89.57	59450586	1.33488112535124	31594693	47.5989626625	66376852	88.85	5655257	18885804	15349143	0.8127344221
rimod53	82.06	49705214	5.61802374636909	24265257	40.0627336304	60568151	70.45	3510496	20090990	13730549	0.6834182387
rimod57	92.31	215704018	2.43544398244475	114090111	48.8240247176	233676170	83.46	4041313	49961708	39991768	0.8004483754
rimod42	92.72	92412197	2.43041576866705	45428378	45.5773928301	99673051	74.02	3178855	14561629	10996167	0.7551467628
rimod41	90.74	63273217	1.9115758409674	34370120	49.2878885769	69733399	87.75	6298193	12844186	10333552	0.8045314822
rimod25	89.81	66926380	4.59894211146715	34268757	45.9875272525	74517503	86.99	5325920	14921445	11993155	0.8037529207
