# Supplementary material for: A multi-omics dataset for the analysis of frontotemporal dementia genetic subtypes
Source: Sci Data. 2023 Dec 1;10:849. doi: 10.1038/s41597-023-02598-x (PMC10692098; doi:10.1038/s41597-023-02598-x)
Supplement: Supplementary file 3 — Supplementary Table 3 [file 41597_2023_2598_MOESM3_ESM.xlsx]

## Sheet: alignment_summary_metrics
# This table contains quality control metrics generated with the Picard CollectAlignmentSummaryMetrics tool. All data is reported for individual samples and all sequencing assays (RNA-seq, smRNA-seq, CAGE-seq)
CATEGORY	TOTAL_READS	PF_READS	PCT_PF_READS	PF_NOISE_READS	PF_READS_ALIGNED	PCT_PF_READS_ALIGNED	PF_ALIGNED_BASES	PF_HQ_ALIGNED_READS	PF_HQ_ALIGNED_BASES	PF_HQ_ALIGNED_Q20_BASES	PF_HQ_MEDIAN_MISMATCHES	PF_MISMATCH_RATE	PF_HQ_ERROR_RATE	PF_INDEL_RATE	MEAN_READ_LENGTH	READS_ALIGNED_IN_PAIRS	PCT_READS_ALIGNED_IN_PAIRS	PF_READS_IMPROPER_PAIRS	PCT_PF_READS_IMPROPER_PAIRS	BAD_CYCLES	STRAND_BALANCE	PCT_CHIMERAS	PCT_ADAPTER	SAMPLE	LIBRARY	READ_GROUP	TYPE	ASSAY
FIRST_OF_PAIR	178705162	178705162	1	4857	162203058	907657	16317305981	128273836	12946854568	12600076352	0	10233	5559	1367	1010	0	0	162203058	10	0	48161	0	0.00071	rimod1			AlignmentSummaryMetrics	RNA-seq
SECOND_OF_PAIR	178705162	178705162	1	0	0	0	0	0	0	0	0	0	0	0	1010	0	0	0	0	19	0	0	0.00019	rimod1			AlignmentSummaryMetrics	RNA-seq
PAIR	357410324	357410324	1	4857	162203058	453829	16317305981	128273836	12946854568	12600076352	0	10233	5559	1367	1010	0	0	162203058	10	19	48161	0	0.00045	rimod1			AlignmentSummaryMetrics	RNA-seq
FIRST_OF_PAIR	178705162	178705162	1	4857	162203058	907657	16317305981	128273836	12946854568	12600076352	0	10233	5559	1367	1010	0	0	162203058	10	0	48161	0	0.00071	rimod11			AlignmentSummaryMetrics	RNA-seq
SECOND_OF_PAIR	178705162	178705162	1	0	0	0	0	0	0	0	0	0	0	0	1010	0	0	0	0	19	0	0	0.00019	rimod11			AlignmentSummaryMetrics	RNA-seq
PAIR	357410324	357410324	1	4857	162203058	453829	16317305981	128273836	12946854568	12600076352	0	10233	5559	1367	1010	0	0	162203058	10	19	48161	0	0.00045	rimod11			AlignmentSummaryMetrics	RNA-seq
FIRST_OF_PAIR	57670037	57670037	1	1953	52834335	916149	5317079940	42828187	4320802830	4263700031	0	7128	5011	1196	1010	50766344	960859	6612230	12515	0	477964	40042	0.00071	rimod12			AlignmentSummaryMetrics	RNA-seq
SECOND_OF_PAIR	57670037	57670037	1	1647	52671847	913331	5300136078	42662072	4303870809	4210849738	0	7109	5015	1214	1010	50766344	963823	6449742	122451	0	52216	41235	0.00076	rimod12			AlignmentSummaryMetrics	RNA-seq
PAIR	115340074	115340074	1	3600	105506182	91474	10617216018	85490259	8624673639	8474549769	0	7118	5013	1205	1010	101532688	962339	13061972	123803	0	500028	40637	0.00074	rimod12			AlignmentSummaryMetrics	RNA-seq
FIRST_OF_PAIR	77022444	77022444	1	9157	71024556	922128	7145602045	52371697	5283722370	5223674973	0	7059	4952	1298	1010	68764021	968172	9319901	131221	0	436861	49514	0.00047	rimod15			AlignmentSummaryMetrics	RNA-seq
SECOND_OF_PAIR	77022444	77022444	1	6540	70884261	920307	7130911723	52198865	5266183000	5158078724	0	7072	4969	1309	1010	68764021	970089	9179606	129501	0	56354	54673	0.00063	rimod15			AlignmentSummaryMetrics	RNA-seq
PAIR	154044888	154044888	1	15697	141908817	921217	14276513768	104570562	10549905370	10381753697	0	7065	4961	1304	1010	137528042	96913	18499507	130362	0	500138	5209	0.00055	rimod15			AlignmentSummaryMetrics	RNA-seq
FIRST_OF_PAIR	66939010	66939010	1	7519	60978478	910956	6135681085	47161779	4758033600	4686242597	0	7015	4833	1223	1010	58560370	960345	7740878	126944	0	473712	41016	0.00076	rimod16			AlignmentSummaryMetrics	RNA-seq
SECOND_OF_PAIR	66939010	66939010	1	8364	60763522	907745	6113556658	46946376	4736134541	4615640912	0	7526	5371	123	1010	58560370	963742	7525922	123856	0	52659	42961	0.00064	rimod16			AlignmentSummaryMetrics	RNA-seq
PAIR	133878020	133878020	1	15883	121742000	90935	12249237743	94108155	9494168141	9301883509	0	727	5101	1227	1010	117120740	962041	15266800	125403	0	500105	41987	7e-05	rimod16			AlignmentSummaryMetrics	RNA-seq
FIRST_OF_PAIR	138927061	138927061	1	23823	127567243	918232	12842710812	98278042	9917597746	9594852810	0	9497	5807	1154	1010	61632329	483136	72909304	571536	0	503389	35803	306	rimod18			AlignmentSummaryMetrics	RNA-seq
SECOND_OF_PAIR	138927061	138927061	1	17536	63772895	459039	6420233454	49785796	5022483869	4754019542	0	11042	7341	1149	1010	61632329	966435	9114956	142928	0	495695	62562	0.00027	rimod18			AlignmentSummaryMetrics	RNA-seq
PAIR	277854122	277854122	1	41359	191340138	688635	19262944266	148063838	14940081615	14348872352	0	10012	6323	1152	1010	123264658	644217	82024260	428683	0	500825	45463	167	rimod18			AlignmentSummaryMetrics	RNA-seq
FIRST_OF_PAIR	82365332	82365332	1	8765	69422794	842864	6970049824	54115020	5458629079	5388553593	0	847	5163	1858	1010	66439046	957021	12498635	180036	0	48041	66468	119	rimod19			AlignmentSummaryMetrics	RNA-seq
SECOND_OF_PAIR	82365332	82365332	1	8850	69207801	840254	6946921837	53861997	5432800284	5301379964	0	9281	6051	1883	1010	66439046	959994	12283642	177489	0	519795	68771	119	rimod19			AlignmentSummaryMetrics	RNA-seq
PAIR	164730664	164730664	1	17615	138630595	841559	13916971661	107977017	10891429363	10689933557	0	8875	5606	187	1010	132878092	958505	24782277	178765	0	500072	67618	119	rimod19			AlignmentSummaryMetrics	RNA-seq
FIRST_OF_PAIR	85086846	85086846	1	1091	79226171	931121	7977428393	64353012	6492089004	6240300004	0	10146	6811	1126	1010	75570548	953858	12755994	161007	0	486892	69606	0.00018	rimod2			AlignmentSummaryMetrics	RNA-seq
SECOND_OF_PAIR	85086846	85086846	1	1220	78396597	921372	7893788027	63610016	6416696410	6073517008	0	11458	7598	1123	1010	75570548	963952	11926420	152129	0	513094	70511	1e-06	rimod2			AlignmentSummaryMetrics	RNA-seq
PAIR	170173692	170173692	1	2311	157622768	926246	15871216420	127963028	12908785414	12313817012	0	10799	7202	1124	1010	151141096	958879	24682414	156592	0	499924	70056	9e-06	rimod2			AlignmentSummaryMetrics	RNA-seq
FIRST_OF_PAIR	85086846	85086846	1	1091	79226171	931121	7977428393	64353012	6492089004	6240300004	0	10146	6811	1126	1010	75570548	953858	12755994	161007	0	486892	69606	0.00018	rimod24			AlignmentSummaryMetrics	RNA-seq
SECOND_OF_PAIR	85086846	85086846	1	1220	78396597	921372	7893788027	63610016	6416696410	6073517008	0	11458	7598	1123	1010	75570548	963952	11926420	152129	0	513094	70511	1e-06	rimod24			AlignmentSummaryMetrics	RNA-seq
PAIR	170173692	170173692	1	2311	157622768	926246	15871216420	127963028	12908785414	12313817012	0	10799	7202	1124	1010	151141096	958879	24682414	156592	0	499924	70056	9e-06	rimod24			AlignmentSummaryMetrics	RNA-seq
FIRST_OF_PAIR	74549912	74549912	1	5802	62785074	842188	6302790824	48949376	4937493058	4883279753	0	8464	517	1904	1010	60176407	958451	11386325	181354	0	482594	68459	181	rimod25			AlignmentSummaryMetrics	RNA-seq
SECOND_OF_PAIR	74549912	74549912	1	6520	62635832	840187	6286403344	48740597	4916207771	4809600054	0	9207	5949	1931	1010	60176407	960735	11237083	179403	0	517735	70709	183	rimod25			AlignmentSummaryMetrics	RNA-seq
PAIR	149099824	149099824	1	12322	125420906	841187	12589194168	97689973	9853700829	9692879807	0	8835	5559	1918	1010	120352814	959591	22623408	18038	0	500143	69582	182	rimod25			AlignmentSummaryMetrics	RNA-seq
FIRST_OF_PAIR	67351420	67351420	1	5672	59126463	87788	5942107430	44809998	4519860730	4462228875	0	7917	5005	1571	1010	56386267	953655	9463634	160058	0	472305	53388	24	rimod27			AlignmentSummaryMetrics	RNA-seq
SECOND_OF_PAIR	67351420	67351420	1	6203	58916743	874766	5919970201	44579223	4496251213	4393464329	0	8254	54	1599	1010	56386267	95705	9253914	157068	0	527801	55637	228	rimod27			AlignmentSummaryMetrics	RNA-seq
PAIR	134702840	134702840	1	11875	118043206	876323	11862077631	89389221	9016111943	8855693204	0	8085	5202	1585	1010	112772534	95535	18717548	158565	0	500003	5451	234	rimod27			AlignmentSummaryMetrics	RNA-seq
FIRST_OF_PAIR	66201412	66201412	1	15598	61039256	922023	6144629628	44296594	4468878777	4422266356	0	6093	4316	1097	1010	58727011	962119	7015514	114934	0	469475	36738	129	rimod28			AlignmentSummaryMetrics	RNA-seq
SECOND_OF_PAIR	66201412	66201412	1	19237	60851188	919183	6125478763	44112080	4450136948	4360467402	0	6769	5031	1097	1010	58727011	965092	6827446	112199	0	530921	38757	15	rimod28			AlignmentSummaryMetrics	RNA-seq
PAIR	132402824	132402824	1	34835	121890444	920603	12270108391	88408674	8919015725	8782733758	0	643	4672	1097	1010	117454022	963603	13842960	113569	0	500151	37746	139	rimod28			AlignmentSummaryMetrics	RNA-seq
FIRST_OF_PAIR	116106342	116106342	1	807	108765843	936778	10963098967	89692503	9055038143	8792054307	0	7272	4611	779	1010	0	0	108765843	10	0	479351	0	0.00037	rimod29			AlignmentSummaryMetrics	RNA-seq
SECOND_OF_PAIR	116106342	116106342	1	0	0	0	0	0	0	0	0	0	0	0	1010	0	0	0	0	19	0	0	4e-06	rimod29			AlignmentSummaryMetrics	RNA-seq
PAIR	232212684	232212684	1	807	108765843	468389	10963098967	89692503	9055038143	8792054307	0	7272	4611	779	1010	0	0	108765843	10	19	479351	0	0.00021	rimod29			AlignmentSummaryMetrics	RNA-seq
FIRST_OF_PAIR	57766746	57766746	1	4114	52862961	915111	5321733556	41810749	4218095850	4163469962	0	6122	427	1062	1010	50536959	955999	6078734	11499	0	476747	30127	0.00091	rimod3			AlignmentSummaryMetrics	RNA-seq
SECOND_OF_PAIR	57766746	57766746	1	3548	52664699	911678	5301393593	41615510	4198205433	4097298818	0	7043	5203	1066	1010	50536959	959598	5880472	111659	0	523285	31094	0.00089	rimod3			AlignmentSummaryMetrics	RNA-seq
PAIR	115533492	115533492	1	7662	105527660	913395	10623127149	83426259	8416301283	8260768780	0	6582	4735	1064	1010	101073918	957796	11959206	113328	0	499972	30609	9e-05	rimod3			AlignmentSummaryMetrics	RNA-seq
FIRST_OF_PAIR	57766746	57766746	1	4114	52862961	915111	5321733556	41810749	4218095850	4163469962	0	6122	427	1062	1010	50536959	955999	6078734	11499	0	476747	30127	0.00091	rimod30			AlignmentSummaryMetrics	RNA-seq
SECOND_OF_PAIR	57766746	57766746	1	3548	52664699	911678	5301393593	41615510	4198205433	4097298818	0	7043	5203	1066	1010	50536959	959598	5880472	111659	0	523285	31094	0.00089	rimod30			AlignmentSummaryMetrics	RNA-seq
PAIR	115533492	115533492	1	7662	105527660	913395	10623127149	83426259	8416301283	8260768780	0	6582	4735	1064	1010	101073918	957796	11959206	113328	0	499972	30609	9e-05	rimod30			AlignmentSummaryMetrics	RNA-seq
FIRST_OF_PAIR	171030474	171030474	1	19320	155285484	90794	15617923743	118510835	11960716078	11533994711	0	11592	6384	1458	1010	0	0	155285484	10	0	47919	0	0.00077	rimod31			AlignmentSummaryMetrics	RNA-seq
SECOND_OF_PAIR	171030474	171030474	1	0	0	0	0	0	0	0	0	0	0	0	1010	0	0	0	0	19	0	0	9e-06	rimod31			AlignmentSummaryMetrics	RNA-seq
PAIR	342060948	342060948	1	19320	155285484	45397	15617923743	118510835	11960716078	11533994711	0	11592	6384	1458	1010	0	0	155285484	10	19	47919	0	0.00043	rimod31			AlignmentSummaryMetrics	RNA-seq
FIRST_OF_PAIR	53340161	53340161	1	5120	48630814	911711	4895601802	39822207	4017488963	3966466948	0	658	4645	1064	1010	46330946	952708	5758249	118407	0	481224	29618	0.00093	rimod32			AlignmentSummaryMetrics	RNA-seq
SECOND_OF_PAIR	53340161	53340161	1	5358	48429118	90793	4874887992	39615010	3996340685	3896226876	0	7325	5379	1074	1010	46330946	956675	5556553	114736	0	518816	30635	0.00092	rimod32			AlignmentSummaryMetrics	RNA-seq
PAIR	106680322	106680322	1	10478	97059932	90982	9770489794	79437217	8013829648	7862693824	0	6951	5011	1069	1010	92661892	954687	11314802	116575	0	499981	30125	0.00093	rimod32			AlignmentSummaryMetrics	RNA-seq
FIRST_OF_PAIR	74549961	74549961	1	17499	69513830	932446	7001817814	54143506	5463126774	5405103922	0	5536	4076	944	1010	67187757	966538	6549849	94224	0	486541	2836	119	rimod33			AlignmentSummaryMetrics	RNA-seq
SECOND_OF_PAIR	74549961	74549961	1	21339	69355592	930324	6985844138	53981606	5446781415	5332682300	0	6265	4784	935	1010	67187757	968743	6391611	92157	0	513625	29207	132	rimod33			AlignmentSummaryMetrics	RNA-seq
PAIR	149099922	149099922	1	38838	138869422	931385	13987661952	108125112	10909908189	10737786222	0	59	4429	939	1010	134375514	967639	12941460	93192	0	500067	28783	126	rimod33			AlignmentSummaryMetrics	RNA-seq
FIRST_OF_PAIR	76931503	76931503	1	10557	70767212	919873	7124508653	56865484	5737171439	5672240899	0	6527	469	1086	1010	68016782	961134	7892683	11153	0	474412	33666	179	rimod34			AlignmentSummaryMetrics	RNA-seq
SECOND_OF_PAIR	76931503	76931503	1	11673	70547811	917021	7101988464	56646420	5714940066	5599236329	0	668	4847	1091	1010	68016782	964123	7673282	108767	0	52574	35109	1749	rimod34			AlignmentSummaryMetrics	RNA-seq
PAIR	153863006	153863006	1	22230	141315023	918447	14226497117	113511904	11452111505	11271477228	0	6604	4768	1088	1010	136033564	962626	15565965	110151	0	500036	34387	177	rimod34			AlignmentSummaryMetrics	RNA-seq
FIRST_OF_PAIR	61021008	61021008	1	3187	53915743	88356	5417816553	42259667	4263116811	4216909489	0	7485	4721	1628	1010	51917958	962946	8499010	157635	0	471791	5911	162	rimod35			AlignmentSummaryMetrics	RNA-seq
SECOND_OF_PAIR	61021008	61021008	1	2965	53819336	88198	5407197880	42114197	4248303165	4163398444	0	7788	5035	1646	1010	51917958	964671	8402603	156126	0	528478	61975	159	rimod35			AlignmentSummaryMetrics	RNA-seq
PAIR	122042016	122042016	1	6152	107735079	88277	10825014433	84373864	8511419976	8380307933	0	7637	4877	1637	1010	103835916	963808	16901613	156881	0	500109	60541	161	rimod35			AlignmentSummaryMetrics	RNA-seq
FIRST_OF_PAIR	149955208	149955208	1	6679	132916682	886376	13363356014	102764449	10371699848	10020984501	0	11624	623	152	1010	0	0	132916682	10	0	47217	0	0.00033	rimod36			AlignmentSummaryMetrics	RNA-seq
SECOND_OF_PAIR	149955208	149955208	1	0	0	0	0	0	0	0	0	0	0	0	1010	0	0	0	0	19	0	0	6e-06	rimod36			AlignmentSummaryMetrics	RNA-seq
PAIR	299910416	299910416	1	6679	132916682	443188	13363356014	102764449	10371699848	10020984501	0	11624	623	152	1010	0	0	132916682	10	19	47217	0	2e-05	rimod36			AlignmentSummaryMetrics	RNA-seq
FIRST_OF_PAIR	63625824	63625824	1	5891	56561171	888966	5687437402	44569063	4495813720	4445674877	0	7199	4709	1415	1010	53969434	954178	8218735	145307	0	47126	44822	0.00091	rimod37			AlignmentSummaryMetrics	RNA-seq
SECOND_OF_PAIR	63625824	63625824	1	5529	56367033	885914	5666991491	44349794	4473409647	4376034399	0	7665	5221	1436	1010	53969434	957465	8024597	142363	0	528854	47307	0.00083	rimod37			AlignmentSummaryMetrics	RNA-seq
PAIR	127251648	127251648	1	11420	112928204	88744	11354428893	88918857	8969223367	8821709276	0	7431	4964	1426	1010	107938868	955819	16243332	143838	0	500007	46062	0.00087	rimod37			AlignmentSummaryMetrics	RNA-seq
FIRST_OF_PAIR	219729223	219729223	1	1139	204868986	93237	20648900809	173803545	17546699755	16977724871	0	7667	485	794	1010	0	0	204868986	10	0	48571	0	0.00021	rimod38			AlignmentSummaryMetrics	RNA-seq
SECOND_OF_PAIR	219729223	219729223	1	0	0	0	0	0	0	0	0	0	0	0	1010	0	0	0	0	19	0	0	3e-06	rimod38			AlignmentSummaryMetrics	RNA-seq
PAIR	439458446	439458446	1	1139	204868986	466185	20648900809	173803545	17546699755	16977724871	0	7667	485	794	1010	0	0	204868986	10	19	48571	0	0.00012	rimod38			AlignmentSummaryMetrics	RNA-seq
FIRST_OF_PAIR	47966060	47966060	1	55055	44647084	930806	4496865011	29745842	3001195702	2961850204	0	6288	4735	961	1010	43125787	965926	4482014	100388	0	583613	34309	178	rimod39			AlignmentSummaryMetrics	RNA-seq
SECOND_OF_PAIR	47966060	47966060	1	76740	44513661	928024	4483097225	29617330	2988152801	2915881563	0	6659	5201	968	1010	43125787	968821	4348591	97691	0	416262	31612	179	rimod39			AlignmentSummaryMetrics	RNA-seq
PAIR	95932120	95932120	1	131795	89160745	929415	8979962236	59363172	5989348503	5877731767	0	6473	4967	965	1010	86251574	967372	8830605	99041	0	500063	32963	178	rimod39			AlignmentSummaryMetrics	RNA-seq
FIRST_OF_PAIR	88311193	88311193	1	11134	81459752	922417	8202257977	67129327	6773020110	6686543371	0	6159	4405	1024	1010	78283364	961007	8828470	108378	0	479938	30858	0.00028	rimod40			AlignmentSummaryMetrics	RNA-seq
SECOND_OF_PAIR	88311193	88311193	1	11701	81226778	919779	8178433432	66867406	6746439938	6576232438	0	705	5251	1021	1010	78283364	963763	8595496	105821	0	520285	32377	0.00024	rimod40			AlignmentSummaryMetrics	RNA-seq
PAIR	176622386	176622386	1	22835	162686530	921098	16380691409	133996733	13519460048	13262775809	0	6604	4827	1022	1010	156566728	962383	17423966	107101	0	500083	31617	0.00026	rimod40			AlignmentSummaryMetrics	RNA-seq
FIRST_OF_PAIR	69761529	69761529	1	2922	62872193	901244	6322246125	50559798	5100094123	5043444133	0	7476	5035	1413	1010	60058923	955254	9116189	144996	0	476782	46689	113	rimod41			AlignmentSummaryMetrics	RNA-seq
SECOND_OF_PAIR	69761529	69761529	1	2767	62657892	898173	6299781377	50336423	5077271475	4977096923	0	749	506	1435	1010	60058923	958521	8901888	142071	0	523589	48457	122	rimod41			AlignmentSummaryMetrics	RNA-seq
PAIR	139523058	139523058	1	5689	125530085	899709	12622027502	100896221	10177365598	10020541056	0	7483	5048	1424	1010	120117846	956885	18018077	143536	0	500145	47571	118	rimod41			AlignmentSummaryMetrics	RNA-seq
FIRST_OF_PAIR	100649759	100649759	1	7697	93872182	932662	9459540153	80052009	8077215543	7857998764	0	7466	5419	848	1010	90343391	962409	8531688	90886	0	471338	15494	0.00031	rimod42			AlignmentSummaryMetrics	RNA-seq
SECOND_OF_PAIR	100649759	100649759	1	5557	93946074	933396	9001058518	80029478	7676222744	7398435411	0	7421	5228	757	960	90343391	961652	8605580	91601	0	528638	2248	8e-06	rimod42			AlignmentSummaryMetrics	RNA-seq
PAIR	201299518	201299518	1	13254	187818256	933029	18460598671	160081487	15753438287	15256434175	0	7444	5326	804	985	180686782	96203	17137268	91244	0	499999	18986	0.00019	rimod42			AlignmentSummaryMetrics	RNA-seq
FIRST_OF_PAIR	78288994	78288994	1	8092	73558444	939576	7413867594	54801617	5529419140	5407488944	0	7156	5268	8	1010	71058576	966015	6139020	83458	0	447116	16718	0.00041	rimod43			AlignmentSummaryMetrics	RNA-seq
SECOND_OF_PAIR	78288994	78288994	1	5372	73551811	939491	7048404246	54760534	5252387914	5096355779	0	7206	4944	705	960	71058576	966102	6132387	83375	0	552875	22784	9e-06	rimod43			AlignmentSummaryMetrics	RNA-seq
PAIR	156577988	156577988	1	13464	147110255	939533	14462271840	109562151	10781807054	10503844723	0	718	511	754	985	142117152	966059	12271407	83416	0	499993	19749	0.00025	rimod43			AlignmentSummaryMetrics	RNA-seq
FIRST_OF_PAIR	78488533	78488533	1	5059	72003990	917382	7248678980	58349382	5886850934	5820347883	0	6018	4207	1071	1010	69020315	958562	8171544	113487	0	475214	32377	0.00067	rimod44			AlignmentSummaryMetrics	RNA-seq
SECOND_OF_PAIR	78488533	78488533	1	4120	71798482	914764	7227622132	58125091	5864056306	5733890078	0	6923	5084	1068	1010	69020315	961306	7966036	11095	0	52484	33577	0.00073	rimod44			AlignmentSummaryMetrics	RNA-seq
PAIR	156977066	156977066	1	9179	143802472	916073	14476301112	116474473	11750907240	11554237961	0	647	4645	1069	1010	138040630	959932	16137580	11222	0	499992	32976	7e-05	rimod44			AlignmentSummaryMetrics	RNA-seq
FIRST_OF_PAIR	90760438	90760438	1	7456	83656067	921724	8421191389	61724377	6227468357	6159727023	0	6076	4293	111	1010	80688400	964525	9327238	111495	0	446336	3638	188	rimod47			AlignmentSummaryMetrics	RNA-seq
SECOND_OF_PAIR	90760438	90760438	1	6017	83432238	919258	8398331092	61491218	6203852581	6066679815	0	688	5108	1104	1010	80688400	967113	9103409	109111	0	553904	39044	201	rimod47			AlignmentSummaryMetrics	RNA-seq
PAIR	181520876	181520876	1	13473	167088305	920491	16819522481	123215595	12431320938	12226406838	0	6477	4699	1107	1010	161376800	965817	18430647	110305	0	500048	3771	194	rimod47			AlignmentSummaryMetrics	RNA-seq
FIRST_OF_PAIR	77896989	77896989	1	5191	71037235	911938	7148743936	57076647	5757997049	5693644858	0	6961	4851	1182	1010	67963207	956727	8961637	126154	0	474029	3656	0.00044	rimod48			AlignmentSummaryMetrics	RNA-seq
SECOND_OF_PAIR	77896989	77896989	1	4932	70811776	909044	7125220520	56834131	5733198897	5610310832	0	7182	5097	1201	1010	67963207	959773	8736178	123372	0	52608	37658	5e-05	rimod48			AlignmentSummaryMetrics	RNA-seq
PAIR	155793978	155793978	1	10123	141849011	910491	14273964456	113910778	11491195946	11303955690	0	7071	4974	1192	1010	135926414	958247	17697815	124765	0	500013	37108	0.00047	rimod48			AlignmentSummaryMetrics	RNA-seq
FIRST_OF_PAIR	98576550	98576550	1	5708	90395439	917008	9106044513	74915474	7557650848	7207302489	0	9804	7062	949	1010	85270982	943311	11623907	12859	0	480248	35178	9e-06	rimod51			AlignmentSummaryMetrics	RNA-seq
SECOND_OF_PAIR	98576550	98576550	1	5789	89606192	909001	9026243173	74198447	7484702546	6999401766	0	11057	7867	949	1010	85270982	951619	10834660	120914	0	519717	36004	1e-06	rimod51			AlignmentSummaryMetrics	RNA-seq
PAIR	197153100	197153100	1	11497	180001631	913004	18132287686	149113921	15042353394	14206704255	0	10428	7463	949	1010	170541964	947447	22458567	124769	0	499896	35589	5e-06	rimod51			AlignmentSummaryMetrics	RNA-seq
FIRST_OF_PAIR	71718101	71718101	1	11062	66014397	920471	6645349388	53457462	5393387424	5326891112	0	6331	4427	1105	1010	63490156	961762	7529176	114054	0	481117	34534	129	rimod52			AlignmentSummaryMetrics	RNA-seq
SECOND_OF_PAIR	71718101	71718101	1	13769	65829084	917887	6626158597	53265751	5373905934	5258518351	0	6962	5065	1111	1010	63490156	96447	7343863	11156	0	519017	35995	14	rimod52			AlignmentSummaryMetrics	RNA-seq
PAIR	143436202	143436202	1	24831	131843481	919179	13271507985	106723213	10767293358	10585409463	0	6646	4745	1108	1010	126980312	963114	14873039	112808	0	50004	35264	134	rimod52			AlignmentSummaryMetrics	RNA-seq
FIRST_OF_PAIR	60608568	60608568	1	10830	50395529	831492	5057908400	35864477	3617929978	3576406080	0	8533	5168	1977	1010	48695312	966263	9251251	183573	0	432329	76186	384	rimod53			AlignmentSummaryMetrics	RNA-seq
SECOND_OF_PAIR	60608568	60608568	1	8593	50357045	830857	5053196052	35730829	3604371942	3518508936	0	944	6098	2001	1010	48695312	967001	9212767	182949	0	568353	85716	388	rimod53			AlignmentSummaryMetrics	RNA-seq
PAIR	121217136	121217136	1	19423	100752574	831174	10111104452	71595306	7222301920	7094915016	0	8986	5632	1989	1010	97390624	966632	18464018	183261	0	500315	80944	386	rimod53			AlignmentSummaryMetrics	RNA-seq
FIRST_OF_PAIR	85492607	85492607	1	6310	76221570	891557	7661668345	58305968	5882155565	5817025274	0	7342	4706	1545	1010	73516613	964512	11494551	150804	0	460908	56956	145	rimod54			AlignmentSummaryMetrics	RNA-seq
SECOND_OF_PAIR	85492607	85492607	1	5948	76061686	889687	7644580665	58072449	5858428582	5723771824	0	796	5302	1557	1010	73516613	966539	11334667	149019	0	539478	61187	142	rimod54			AlignmentSummaryMetrics	RNA-seq
PAIR	170985214	170985214	1	12258	152283256	890622	15306249010	116378417	11740584147	11540797098	0	7651	5004	1551	1010	147033226	965525	22829218	149913	0	500152	59068	143	rimod54			AlignmentSummaryMetrics	RNA-seq
FIRST_OF_PAIR	85704528	85704528	1	13987	77059582	899131	7753497000	65153170	6572755970	6483516613	0	7136	4871	1218	1010	73293330	951125	10035314	130228	0	4906	33717	135	rimod56			AlignmentSummaryMetrics	RNA-seq
SECOND_OF_PAIR	85704528	85704528	1	15517	76787017	895951	7725324082	64843539	6541208541	6367845901	0	7965	5619	1227	1010	73293330	954502	9762749	127141	0	509466	35369	125	rimod56			AlignmentSummaryMetrics	RNA-seq
PAIR	171409056	171409056	1	29504	153846599	897541	15478821082	129996709	13113964511	12851362514	0	755	5244	1223	1010	146586660	952811	19798063	128687	0	500016	34542	13	rimod56			AlignmentSummaryMetrics	RNA-seq
FIRST_OF_PAIR	237210429	237210429	1	1693	219499984	925339	22122479697	180116532	18184395820	17619360494	0	7735	4871	781	1010	0	0	219499984	10	0	483251	0	0.00036	rimod57			AlignmentSummaryMetrics	RNA-seq
SECOND_OF_PAIR	237210429	237210429	1	0	0	0	0	0	0	0	0	0	0	0	1010	0	0	0	0	19	0	0	6e-06	rimod57			AlignmentSummaryMetrics	RNA-seq
PAIR	474420858	474420858	1	1693	219499984	462669	22122479697	180116532	18184395820	17619360494	0	7735	4871	781	1010	0	0	219499984	10	19	483251	0	0.00021	rimod57			AlignmentSummaryMetrics	RNA-seq
FIRST_OF_PAIR	174555470	174555470	1	4352	162885780	933146	16416400871	133473150	13474839202	13149401609	0	7006	4329	804	1010	0	0	162885780	10	0	489356	0	0.00041	rimod58			AlignmentSummaryMetrics	RNA-seq
SECOND_OF_PAIR	174555470	174555470	1	0	0	0	0	0	0	0	0	0	0	0	1010	0	0	0	0	19	0	0	0.00011	rimod58			AlignmentSummaryMetrics	RNA-seq
PAIR	349110940	349110940	1	4352	162885780	466573	16416400871	133473150	13474839202	13149401609	0	7006	4329	804	1010	0	0	162885780	10	19	489356	0	0.00026	rimod58			AlignmentSummaryMetrics	RNA-seq
FIRST_OF_PAIR	63966135	63966135	1	13237	59187125	925288	5961407848	47923756	4835353351	4784057088	0	5598	4073	933	1010	56937437	96199	5640502	95299	0	490831	25447	1843	rimod59			AlignmentSummaryMetrics	RNA-seq
SECOND_OF_PAIR	63966135	63966135	1	16087	59039449	92298	5946395037	47768878	4819664783	4722398831	0	6451	4908	929	1010	56937437	964396	5492826	93037	0	509287	26042	1833	rimod59			AlignmentSummaryMetrics	RNA-seq
PAIR	127932270	127932270	1	29324	118226574	924134	11907802885	95692634	9655018134	9506455919	0	6024	449	931	1010	113874874	963192	11133328	94169	0	500047	25745	1838	rimod59			AlignmentSummaryMetrics	RNA-seq
FIRST_OF_PAIR	70172490	70172490	1	1889	64079603	913173	6450331261	51565969	5205094324	5047287537	0	9293	5277	1171	1010	0	0	64079603	10	0	472817	0	0.00044	rimod60			AlignmentSummaryMetrics	RNA-seq
SECOND_OF_PAIR	70172490	70172490	1	0	0	0	0	0	0	0	0	0	0	0	1010	0	0	0	0	19	0	0	5e-06	rimod60			AlignmentSummaryMetrics	RNA-seq
PAIR	140344980	140344980	1	1889	64079603	456586	6450331261	51565969	5205094324	5047287537	0	9293	5277	1171	1010	0	0	64079603	10	19	472817	0	0.00024	rimod60			AlignmentSummaryMetrics	RNA-seq
FIRST_OF_PAIR	73280790	73280790	1	4814	60817675	829927	6108281903	46643987	4705292380	4650481298	0	8098	5068	1756	1010	58278967	958257	10308341	169496	0	488288	62546	5521	rimod62			AlignmentSummaryMetrics	RNA-seq
SECOND_OF_PAIR	73280790	73280790	1	4425	60608578	827073	6086109263	46388233	4679179758	4561276801	0	9265	6311	1781	1010	58278967	961563	10099244	166631	0	511695	61863	5453	rimod62			AlignmentSummaryMetrics	RNA-seq
PAIR	146561580	146561580	1	9239	121426253	8285	12194391166	93032220	9384472138	9211758099	0	868	5688	1769	1010	116557934	959907	20407585	168066	0	499971	62205	5487	rimod62			AlignmentSummaryMetrics	RNA-seq
FIRST_OF_PAIR	90812600	90812600	1	3613	85039939	936433	8571174177	71643251	7229051793	6990243717	0	8056	5941	809	1010	81723818	961005	7597615	89342	0	477618	2031	1e-05	rimod64			AlignmentSummaryMetrics	RNA-seq
SECOND_OF_PAIR	90812600	90812600	1	3092	84717939	932887	8538454352	71345491	7198588088	6889039597	0	881	6411	809	1010	81723818	964658	7275615	8588	0	522365	21083	1e-06	rimod64			AlignmentSummaryMetrics	RNA-seq
PAIR	181625200	181625200	1	6705	169757878	93466	17109628529	142988742	14427639881	13879283314	0	8432	6175	809	1010	163447636	962828	14873230	87614	0	499949	20696	6e-06	rimod64			AlignmentSummaryMetrics	RNA-seq
FIRST_OF_PAIR	80744772	80744772	1	24870	74966154	928434	7550384442	58963183	5949131936	5886770861	0	5611	4082	949	1010	72144681	962363	7340852	97922	0	504312	26811	0.00095	rimod65			AlignmentSummaryMetrics	RNA-seq
SECOND_OF_PAIR	80744772	80744772	1	32184	74754980	925818	7528803527	58747768	5927255584	5800712957	0	6426	4912	946	1010	72144681	965082	7129678	95374	0	495727	26843	11	rimod65			AlignmentSummaryMetrics	RNA-seq
PAIR	161489544	161489544	1	57054	149721134	927126	15079187969	117710951	11876387520	11687483818	0	6018	4497	947	1010	144289362	963721	14470530	9665	0	500025	26827	102	rimod65			AlignmentSummaryMetrics	RNA-seq
FIRST_OF_PAIR	116466505	116466505	1	564	109166304	937319	11003156052	94897264	9575595679	9274259915	0	7836	5806	805	1010	104871365	960657	9144548	83767	0	485836	17043	0.00012	rimod66			AlignmentSummaryMetrics	RNA-seq
SECOND_OF_PAIR	116466505	116466505	1	575	108718024	93347	10957611304	94479776	9533065636	9155146224	0	8012	5809	798	1010	104871365	964618	8696268	79989	0	514191	17466	1e-06	rimod66			AlignmentSummaryMetrics	RNA-seq
PAIR	232933010	232933010	1	1139	217884328	935395	21960767356	189377040	19108661315	18429406139	0	7924	5807	801	1010	209742730	962633	17840816	81882	0	499985	17254	7e-06	rimod66			AlignmentSummaryMetrics	RNA-seq
FIRST_OF_PAIR	85710334	85710334	1	7414	79832240	931419	8043630616	66133521	6672928588	6390576076	0	10027	7275	923	1010	76656275	960217	8787241	110071	0	474513	30923	0.00018	rimod68			AlignmentSummaryMetrics	RNA-seq
SECOND_OF_PAIR	85710334	85710334	1	6420	79437661	926815	8003439551	65770063	6635867232	6260924462	0	10369	7172	918	1010	76656275	964987	8392662	105651	0	525472	32241	1e-06	rimod68			AlignmentSummaryMetrics	RNA-seq
PAIR	171420668	171420668	1	13834	159269901	929117	16047070167	131903584	13308795820	12651500538	0	10198	7223	92	1010	153312550	962596	17179903	107867	0	49993	3158	9e-06	rimod68			AlignmentSummaryMetrics	RNA-seq
FIRST_OF_PAIR	69851332	69851332	1	11829	60096338	860346	6037504842	46850035	4726385244	4673673404	0	7973	5006	1689	1010	57918091	963754	9680646	161085	0	476901	61414	181	rimod7			AlignmentSummaryMetrics	RNA-seq
SECOND_OF_PAIR	69851332	69851332	1	14175	59969754	858534	6023752629	46663230	4707418158	4599150054	0	8856	5908	1707	1010	57918091	965788	9554062	159315	0	523421	64358	184	rimod7			AlignmentSummaryMetrics	RNA-seq
PAIR	139702664	139702664	1	26004	120066092	85944	12061257471	93513265	9433803402	9272823458	0	8414	5456	1698	1010	115836182	96477	19234708	160201	0	500136	62884	182	rimod7			AlignmentSummaryMetrics	RNA-seq
FIRST_OF_PAIR	69851332	69851332	1	11829	60096338	860346	6037504842	46850035	4726385244	4673673404	0	7973	5006	1689	1010	57918091	963754	9680646	161085	0	476901	61414	181	rimod71			AlignmentSummaryMetrics	RNA-seq
SECOND_OF_PAIR	69851332	69851332	1	14175	59969754	858534	6023752629	46663230	4707418158	4599150054	0	8856	5908	1707	1010	57918091	965788	9554062	159315	0	523421	64358	184	rimod71			AlignmentSummaryMetrics	RNA-seq
PAIR	139702664	139702664	1	26004	120066092	85944	12061257471	93513265	9433803402	9272823458	0	8414	5456	1698	1010	115836182	96477	19234708	160201	0	500136	62884	182	rimod71			AlignmentSummaryMetrics	RNA-seq
UNPAIRED	5640476	5640476	1	1	5357004	949743	106962748	1815344	36252699	35759005	0	6048	5171	0	19956611	0	0	0	0	0	528472	0	0	rimod1			AlignmentSummaryMetrics	smRNA-seq
UNPAIRED	6179170	6179170	1	16	5771694	934057	143006514	2140496	48689045	48498433	0	6325	5988	0.00068	25226634	0	0	0	0	0	540507	0	0.00019	rimod11			AlignmentSummaryMetrics	smRNA-seq
UNPAIRED	5505569	5505569	1	0	5200441	944578	103751500	1909094	38105042	37441239	0	6457	5756	0	199367	0	0	0	0	0	508969	0	0	rimod12			AlignmentSummaryMetrics	smRNA-seq
UNPAIRED	5123007	5123007	1	10	4830701	942942	116563469	2057292	45904483	45683733	0	6928	6321	0.00062	24505454	0	0	0	0	0	550511	0	0.00035	rimod13			AlignmentSummaryMetrics	smRNA-seq
UNPAIRED	9374545	9374545	1	2	8652755	923005	223171531	2507043	58213528	57996903	0	4894	5039	0.00047	26232641	0	0	0	0	0	509963	0	9e-06	rimod15			AlignmentSummaryMetrics	smRNA-seq
UNPAIRED	4486456	4486456	1	5	4304680	959483	101555672	1960706	43473832	43267333	0	7003	5781	0.00057	23849765	0	0	0	0	0	56597	0	3e-05	rimod16			AlignmentSummaryMetrics	smRNA-seq
UNPAIRED	5512870	5512870	1	9	5049924	916025	122896780	2342657	52191817	51998044	0	702	7257	0.00076	24988692	0	0	0	0	0	549021	0	9e-06	rimod18			AlignmentSummaryMetrics	smRNA-seq
UNPAIRED	5459101	5459101	1	11	5197969	952166	121918192	2270256	50293244	50061013	0	6662	5832	0.00055	23775499	0	0	0	0	0	555261	0	0.00029	rimod19			AlignmentSummaryMetrics	smRNA-seq
UNPAIRED	5082003	5082003	1	1	4798019	94412	95770561	1690742	33753281	33222312	0	6194	5816	0	19946094	0	0	0	0	0	522439	0	0	rimod2			AlignmentSummaryMetrics	smRNA-seq
UNPAIRED	8558906	8558906	1	21	7040155	822553	201135003	1885197	46721010	46541994	0	5556	5937	1	29293078	0	0	0	0	0	493278	0	0.00013	rimod22			AlignmentSummaryMetrics	smRNA-seq
UNPAIRED	8020159	8020159	1	21	7508593	936215	183677190	3324069	73836609	73493923	0	7691	7363	3e-05	24828947	0	0	0	0	0	54202	0	0.00026	rimod24			AlignmentSummaryMetrics	smRNA-seq
UNPAIRED	6168121	6168121	1	0	5897921	956194	117798615	2233769	44624039	43955971	0	5962	5556	0	19963122	0	0	0	0	0	522777	0	0	rimod25			AlignmentSummaryMetrics	smRNA-seq
UNPAIRED	3840767	3840767	1	1	3508101	913386	69873696	1237871	24668694	24270694	0	8413	7694	0	198938	0	0	0	0	0	523813	0	0	rimod27			AlignmentSummaryMetrics	smRNA-seq
UNPAIRED	5363057	5363057	1	9	5053607	9423	119252434	2227110	49617691	49386808	0	7498	6288	0.00065	24016798	0	0	0	0	0	572214	0	0.00029	rimod28			AlignmentSummaryMetrics	smRNA-seq
UNPAIRED	5648358	5648358	1	11	5410327	957858	124230189	2403654	52876939	52644807	0	7185	6122	0.00038	23245101	0	0	0	0	0	540019	0	0.00024	rimod29			AlignmentSummaryMetrics	smRNA-seq
UNPAIRED	6257506	6257506	1	0	6018890	961867	120223521	2548371	50921809	50051575	0	5919	5258	0	19966405	0	0	0	0	0	551939	0	0	rimod3			AlignmentSummaryMetrics	smRNA-seq
UNPAIRED	6227107	6227107	1	9	6027974	968022	136980915	2749576	60278741	60011618	0	7049	5822	0.00046	2291042	0	0	0	0	0	548244	0	0.00028	rimod30			AlignmentSummaryMetrics	smRNA-seq
UNPAIRED	7478593	7478593	1	11	7029052	93989	168609338	2825526	63051978	62748152	0	7206	6303	0.00054	24387739	0	0	0	0	0	540462	0	0.00026	rimod31			AlignmentSummaryMetrics	smRNA-seq
UNPAIRED	5515076	5515076	1	5	5349634	970002	120461454	2360149	51705951	51476598	0	6727	5733	0.00045	22704275	0	0	0	0	0	558452	0	0.00031	rimod32			AlignmentSummaryMetrics	smRNA-seq
UNPAIRED	4875057	4875057	1	10	4524201	92803	111905531	1749581	39876957	39724174	0	6433	5722	0.00073	25251871	0	0	0	0	0	560561	0	1e-05	rimod33			AlignmentSummaryMetrics	smRNA-seq
UNPAIRED	4513857	4513857	1	18	4235201	938267	103287834	1623261	36710017	36575317	0	6596	5663	0.00077	24831227	0	0	0	0	0	564909	0	0.00012	rimod34			AlignmentSummaryMetrics	smRNA-seq
UNPAIRED	3701310	3701310	1	8	3519160	950788	86007056	1404520	31837133	31714952	0	7215	5729	0.00097	24744017	0	0	0	0	0	574207	0	0.00015	rimod35			AlignmentSummaryMetrics	smRNA-seq
UNPAIRED	7723432	7723432	1	9	7446671	964166	170755609	3346587	73765924	73430242	0	7027	5748	7e-05	23153562	0	0	0	0	0	549413	0	3e-05	rimod36			AlignmentSummaryMetrics	smRNA-seq
UNPAIRED	3990806	3990806	1	15	3757742	9416	92916919	1731563	39703997	39556487	0	7644	7081	0.00077	25076397	0	0	0	0	0	604422	0	2e-05	rimod37			AlignmentSummaryMetrics	smRNA-seq
UNPAIRED	6928255	6928255	1	17	6336032	914521	170943407	1791713	41798764	41639839	0	574	5973	5e-05	27377769	0	0	0	0	0	531043	0	0.00014	rimod38			AlignmentSummaryMetrics	smRNA-seq
UNPAIRED	6956281	6956281	1	12	6411650	921707	162451572	2249479	51416944	51221960	0	6386	5902	0.00059	25828636	0	0	0	0	0	536233	0	0.00013	rimod40			AlignmentSummaryMetrics	smRNA-seq
UNPAIRED	7116876	7116876	1	2	6825847	959107	136353305	2801544	55979997	55131337	0	6029	5554	0	19967498	0	0	0	0	0	542357	0	0	rimod41			AlignmentSummaryMetrics	smRNA-seq
UNPAIRED	5113202	5113202	1	26	4817814	94223	122457815	1833376	42100454	41929801	0	7124	5829	0.00083	257395	0	0	0	0	0	568141	0	0.00016	rimod42			AlignmentSummaryMetrics	smRNA-seq
UNPAIRED	9472176	9472176	1	8	8193911	865051	226492472	2494365	59198498	58970454	0	5668	6092	0.00094	28216134	0	0	0	0	0	508969	0	0.00014	rimod43			AlignmentSummaryMetrics	smRNA-seq
UNPAIRED	5372367	5372367	1	1	5100393	949375	101816889	1828957	36521690	35937939	0	6053	5358	0	19951275	0	0	0	0	0	513659	0	0	rimod44			AlignmentSummaryMetrics	smRNA-seq
UNPAIRED	5789742	5789742	1	18	5391858	931278	132914614	1994713	45677765	45500128	0	6901	6015	0.00067	25109854	0	0	0	0	0	562566	0	0.00017	rimod47			AlignmentSummaryMetrics	smRNA-seq
UNPAIRED	4606650	4606650	1	11	4423240	960186	102778936	2060342	45646546	45435910	0	6949	5815	0.00059	23507545	0	0	0	0	0	57783	0	3e-05	rimod52			AlignmentSummaryMetrics	smRNA-seq
UNPAIRED	6062092	6062092	1	17	5615005	926249	144630207	2088839	47964549	47776158	0	6193	6227	0.00078	26202601	0	0	0	0	0	543362	0	0.00016	rimod53			AlignmentSummaryMetrics	smRNA-seq
UNPAIRED	5409915	5409915	1	0	4775055	882649	123335464	1645991	38097673	37955863	0	5998	6024	0.00098	2660878	0	0	0	0	0	528468	0	0.00013	rimod54			AlignmentSummaryMetrics	smRNA-seq
UNPAIRED	5267804	5267804	1	14	5083892	965088	121862533	2078061	46769605	46600042	0	6478	525	0.00053	24196367	0	0	0	0	0	575679	0	0.00011	rimod57			AlignmentSummaryMetrics	smRNA-seq
UNPAIRED	5098111	5098111	1	26	4532999	889153	115082660	1701517	39277668	39124811	0	6485	6292	0.00089	26184631	0	0	0	0	0	544813	0	0.00018	rimod58			AlignmentSummaryMetrics	smRNA-seq
UNPAIRED	3822252	3822252	1	7	3580455	93674	87413978	1424017	32280593	32160999	0	7436	5758	0.00074	24876734	0	0	0	0	0	571662	0	0.00014	rimod59			AlignmentSummaryMetrics	smRNA-seq
UNPAIRED	10378681	10378681	1	19	8990231	866221	252291845	2442877	57415799	57194794	0	5291	6756	0.00086	28560015	0	0	0	0	0	518406	0	0.00018	rimod60			AlignmentSummaryMetrics	smRNA-seq
UNPAIRED	5806189	5806189	1	15	5238621	902248	133549333	1869811	43077896	42915561	0	7018	5994	9e-05	2618045	0	0	0	0	0	547958	0	0.00015	rimod61			AlignmentSummaryMetrics	smRNA-seq
UNPAIRED	6402268	6402268	1	10	6170357	963777	143845485	2392868	53216220	53023947	0	6791	5322	0.00059	23565261	0	0	0	0	0	571278	0	0.00012	rimod62			AlignmentSummaryMetrics	smRNA-seq
UNPAIRED	5931633	5931633	1	2	5746432	968777	130398615	2703566	59316452	59039535	0	6749	5591	0.00049	22904035	0	0	0	0	0	57645	0	0.00028	rimod64			AlignmentSummaryMetrics	smRNA-seq
UNPAIRED	5417353	5417353	1	3	5191239	958261	103652415	1963344	39216135	38636661	0	5657	4893	0	19956949	0	0	0	0	0	506347	0	0	rimod65			AlignmentSummaryMetrics	smRNA-seq
UNPAIRED	6910232	6910232	1	16	6411515	927829	161588670	2244963	51474543	51272009	0	5639	5126	0.00094	25650216	0	0	0	0	0	529077	0	0.00013	rimod68			AlignmentSummaryMetrics	smRNA-seq
UNPAIRED	6980280	6980280	1	3	6626298	949288	159124501	2722511	60499997	60220527	0	6434	5594	0.00042	24355112	0	0	0	0	0	526362	0	0.00028	rimod71			AlignmentSummaryMetrics	smRNA-seq
UNPAIRED	6998589	6998589	1	10	6514221	930791	165902653	2283574	51658391	51404509	0	6951	6206	0.00081	25893384	0	0	0	0	0	566085	0	0.00029	rimod72			AlignmentSummaryMetrics	smRNA-seq
UNPAIRED	12174797	12174797	1	135	11374608	934275	344387545	11183848	337305151	332662132	1	25539	25249	0.00072	30146351	0	0	0	0	0	532019	0	0	rimod1			AlignmentSummaryMetrics	CAGE-seq
UNPAIRED	17571109	17571109	1	127	16094833	915983	532606448	15720112	518060825	506961831	1	25051	24607	133	32858778	0	0	0	0	0	508902	0	0	rimod11			AlignmentSummaryMetrics	CAGE-seq
UNPAIRED	12736367	12736367	1	58	11731491	921102	351071386	11531440	343830819	339757392	1	27327	27057	0.00069	29808813	0	0	0	0	0	518829	0	0	rimod12			AlignmentSummaryMetrics	CAGE-seq
UNPAIRED	4694608	4694608	1	44	4393682	9359	133357554	4315074	130483293	128740640	1	25704	25425	0.00076	30222116	0	0	0	0	0	518645	0	0	rimod13			AlignmentSummaryMetrics	CAGE-seq
UNPAIRED	15695081	15695081	1	243	14458611	921219	445958174	14132749	433873344	429005969	1	24368	23922	0.00091	30636495	0	0	0	0	0	512338	0	0	rimod15			AlignmentSummaryMetrics	CAGE-seq
UNPAIRED	10009516	10009516	1	82	9364905	9356	279056017	9213950	273715237	270339146	1	27712	27498	0.00054	29732227	0	0	0	0	0	51193	0	0	rimod16			AlignmentSummaryMetrics	CAGE-seq
UNPAIRED	17499083	17499083	1	73	15237790	870776	464401445	14893453	451701112	421069489	1	284	28218	0.00074	30782908	0	0	0	0	0	507683	0	0	rimod18			AlignmentSummaryMetrics	CAGE-seq
UNPAIRED	12693014	12693014	1	64	11744023	925235	368037324	11527399	360086973	347212347	1	25674	2528	0.00089	31315796	0	0	0	0	0	517618	0	0	rimod19			AlignmentSummaryMetrics	CAGE-seq
UNPAIRED	4194364	4194364	1	60	3912611	932826	118533965	3838058	115813257	114062659	1	25574	25274	0.00076	30163624	0	0	0	0	0	523464	0	0	rimod2			AlignmentSummaryMetrics	CAGE-seq
UNPAIRED	23754505	23754505	1	83	21475396	904056	684738860	21024610	667702988	653810546	1	27262	26906	123	31621579	0	0	0	0	0	497815	0	0	rimod24			AlignmentSummaryMetrics	CAGE-seq
UNPAIRED	11993155	11993155	1	77	11017495	918649	339774803	10815770	332141404	327616916	1	2718	26857	0.00097	30658458	0	0	0	0	0	510477	0	0	rimod25			AlignmentSummaryMetrics	CAGE-seq
UNPAIRED	7745199	7745199	1	50	7352217	949261	223063230	7241294	219016899	216181002	1	25139	24898	0.00062	30255207	0	0	0	0	0	52236	0	0	rimod27			AlignmentSummaryMetrics	CAGE-seq
UNPAIRED	11687062	11687062	1	776	11072120	947383	373863155	10681933	358578999	347917238	1	18324	17745	0.00088	336908	0	0	0	0	0	629941	0	0	rimod28			AlignmentSummaryMetrics	CAGE-seq
UNPAIRED	7884745	7884745	1	34	7130705	904367	229450511	6990517	224235246	218588637	1	26574	26203	8e-05	32065729	0	0	0	0	0	502382	0	0	rimod29			AlignmentSummaryMetrics	CAGE-seq
UNPAIRED	15349143	15349143	1	305	14157438	92236	454831695	13842398	442819552	436105952	1	26657	26287	114	3193526	0	0	0	0	0	514906	0	0	rimod3			AlignmentSummaryMetrics	CAGE-seq
UNPAIRED	25658926	25658926	1	71	23552095	917891	714962549	23122582	699293759	678936779	1	27676	27289	8e-05	30243873	0	0	0	0	0	511906	0	0	rimod30			AlignmentSummaryMetrics	CAGE-seq
UNPAIRED	17388649	17388649	1	28	15582273	896118	499277121	15300503	488793146	464180200	1	26684	2639	0.00055	32011515	0	0	0	0	0	49675	0	0	rimod31			AlignmentSummaryMetrics	CAGE-seq
UNPAIRED	12566622	12566622	1	40	11796444	938712	355048723	11626294	348901364	344529342	1	26623	26372	0.00063	30033778	0	0	0	0	0	511995	0	0	rimod32			AlignmentSummaryMetrics	CAGE-seq
UNPAIRED	7895996	7895996	1	141	7332441	928628	230525075	7185368	224971980	221865013	1	25181	24817	0.00094	31253422	0	0	0	0	0	51413	0	0	rimod33			AlignmentSummaryMetrics	CAGE-seq
UNPAIRED	9043902	9043902	1	91	8319050	919852	300849938	8069474	290780421	280528995	1	23773	23229	18	36020017	0	0	0	0	0	53837	0	0	rimod34			AlignmentSummaryMetrics	CAGE-seq
UNPAIRED	9118632	9118632	1	69	8258523	905676	252567079	8102067	246728765	242679722	1	26947	2662	0.00085	30382019	0	0	0	0	0	516097	0	0	rimod35			AlignmentSummaryMetrics	CAGE-seq
UNPAIRED	39485522	39485522	1	93	36697880	929401	1131581424	36191367	1112917816	1086996138	1	26806	26543	0.00081	30734177	0	0	0	0	0	50369	0	0	rimod36			AlignmentSummaryMetrics	CAGE-seq
UNPAIRED	25190479	25190479	1	168	23233237	922302	771441317	22760916	753191614	731892902	1	25093	24696	127	32999672	0	0	0	0	0	516326	0	0	rimod37			AlignmentSummaryMetrics	CAGE-seq
UNPAIRED	27206201	27206201	1	67	25033165	920127	837550348	24546379	818789641	791180857	1	25969	25627	0.00081	33325753	0	0	0	0	0	506892	0	0	rimod38			AlignmentSummaryMetrics	CAGE-seq
UNPAIRED	8223462	8223462	1	204	7567183	920194	233298475	7413672	227622767	224871778	1	25087	24717	0.00085	30661591	0	0	0	0	0	535648	0	0	rimod39			AlignmentSummaryMetrics	CAGE-seq
UNPAIRED	9043398	9043398	1	74	8298365	917616	255926160	8142947	250068703	246750244	1	26254	25897	0.00089	30645314	0	0	0	0	0	512357	0	0	rimod40			AlignmentSummaryMetrics	CAGE-seq
UNPAIRED	10333552	10333552	1	52	9316042	901533	283684205	9148057	277399805	273330321	1	27342	27002	0.00089	30244019	0	0	0	0	0	49507	0	0	rimod41			AlignmentSummaryMetrics	CAGE-seq
UNPAIRED	10996167	10996167	1	80	9939887	903941	338015115	9715513	329171071	314977283	1	25851	25366	0.00092	33980819	0	0	0	0	0	513189	0	0	rimod42			AlignmentSummaryMetrics	CAGE-seq
UNPAIRED	16533499	16533499	1	55	14406233	871336	445157622	14089770	433544378	404286564	1	27582	27248	0.00086	31140386	0	0	0	0	0	491199	0	0	rimod43			AlignmentSummaryMetrics	CAGE-seq
UNPAIRED	34502410	34502410	1	83	31847502	923052	960518167	31391410	943660093	930428786	1	27888	27644	0.00065	30038087	0	0	0	0	0	509133	0	0	rimod44			AlignmentSummaryMetrics	CAGE-seq
UNPAIRED	14075269	14075269	1	123	12913592	917467	414525836	12650013	404528746	398131502	1	26013	25626	111	31897629	0	0	0	0	0	511925	0	0	rimod47			AlignmentSummaryMetrics	CAGE-seq
UNPAIRED	12414913	12414913	1	72	11504346	926655	341901752	11346484	336231896	332364677	1	27043	26797	0.00059	29633605	0	0	0	0	0	519493	0	0	rimod48			AlignmentSummaryMetrics	CAGE-seq
UNPAIRED	13184750	13184750	1	25	12195052	924936	368825891	12005531	362015266	349872031	1	27183	26851	0.00068	30230296	0	0	0	0	0	508565	0	0	rimod51			AlignmentSummaryMetrics	CAGE-seq
UNPAIRED	11352534	11352534	1	136	10450196	920517	329004365	10237719	320942602	316852533	1	26489	26125	0.00096	3126849	0	0	0	0	0	521527	0	0	rimod52			AlignmentSummaryMetrics	CAGE-seq
UNPAIRED	13730549	13730549	1	381	12806397	932694	407598697	12511724	396505515	390921224	1	24133	23745	1	31634227	0	0	0	0	0	545711	0	0	rimod53			AlignmentSummaryMetrics	CAGE-seq
UNPAIRED	16758859	16758859	1	346	15571995	92918	488395180	15242496	476093746	469687390	1	25584	25231	0.00091	31176272	0	0	0	0	0	526785	0	0	rimod54			AlignmentSummaryMetrics	CAGE-seq
UNPAIRED	12165786	12165786	1	61	11160510	917369	357614115	10963208	350047486	341647003	1	26082	25713	109	31843846	0	0	0	0	0	511281	0	0	rimod56			AlignmentSummaryMetrics	CAGE-seq
UNPAIRED	39991768	39991768	1	214	36627422	915874	1146870666	36017668	1124124284	1090336641	1	26336	2602	0.00082	31213816	0	0	0	0	0	503443	0	0	rimod57			AlignmentSummaryMetrics	CAGE-seq
UNPAIRED	22153806	22153806	1	54	19102121	86225	584446774	18639052	567256993	525672941	1	28086	27896	0.00074	30912954	0	0	0	0	0	503235	0	1e-06	rimod58			AlignmentSummaryMetrics	CAGE-seq
UNPAIRED	20806803	20806803	1	174	19093866	917674	651932425	18604610	632698219	609307041	1	24888	24472	148	33982206	0	0	0	0	0	523142	0	0	rimod59			AlignmentSummaryMetrics	CAGE-seq
UNPAIRED	21458126	21458126	1	63	19750766	920433	618279588	19412469	605683723	589675126	1	26018	2571	0.00094	31227263	0	0	0	0	0	505077	0	0	rimod60			AlignmentSummaryMetrics	CAGE-seq
UNPAIRED	20200214	20200214	1	421	18656061	923558	582197113	18248554	567017409	557381829	1	25292	24944	101	31051725	0	0	0	0	0	515267	0	0	rimod61			AlignmentSummaryMetrics	CAGE-seq
UNPAIRED	23003038	23003038	1	116	21121737	918215	697276397	20659844	679116652	657621546	1	25646	25164	123	32856644	0	0	0	0	0	4948	0	0	rimod62			AlignmentSummaryMetrics	CAGE-seq
UNPAIRED	23115180	23115180	1	9	21870120	946137	648996765	21563028	638217441	625097057	1	27536	27232	0.00051	29648346	0	0	0	0	0	508404	0	0	rimod64			AlignmentSummaryMetrics	CAGE-seq
UNPAIRED	34901820	34901820	1	353	32240993	923763	996069922	31615800	972788815	956719499	1	27035	26709	0.00088	3071096	0	0	0	0	0	508341	0	0	rimod65			AlignmentSummaryMetrics	CAGE-seq
UNPAIRED	32711555	32711555	1	133	29052215	888133	959642414	28479581	937898859	881911790	1	26302	25939	0.00068	32833884	0	0	0	0	0	516207	0	0	rimod66			AlignmentSummaryMetrics	CAGE-seq
UNPAIRED	37816255	37816255	1	148	34588409	914644	1081510040	34006660	1059681832	1025612751	1	26798	26477	0.00095	31116518	0	0	0	0	0	503348	0	0	rimod68			AlignmentSummaryMetrics	CAGE-seq
UNPAIRED	32186794	32186794	1	79	30369585	943542	924389351	29889508	907035047	882608105	1	26908	26618	0.00066	30421196	0	0	0	0	0	512317	0	0	rimod7			AlignmentSummaryMetrics	CAGE-seq
UNPAIRED	9289936	9289936	1	132	8554285	920812	269013651	8379621	262387247	258733167	1	26108	25735	0.00094	31230622	0	0	0	0	0	52469	0	0	rimod71			AlignmentSummaryMetrics	CAGE-seq
