# Supplementary material for: A multi-omics dataset for the analysis of frontotemporal dementia genetic subtypes
Source: Sci Data. 2023 Dec 1;10:849. doi: 10.1038/s41597-023-02598-x (PMC10692098; doi:10.1038/s41597-023-02598-x)
Supplement: Supplementary file 4 — Supplementary Table 4 [file 41597_2023_2598_MOESM4_ESM.xlsx]

## Sheet: gc_summary_metrics
# This table contains quality control metrics generated with the Picard CollectGcBiasMetrics tool. All data is reported for individual samples and all sequencing assays (RNA-seq, smRNA-seq, CAGE-seq)
ACCUMULATION_LEVEL	READS_USED	WINDOW_SIZE	TOTAL_CLUSTERS	ALIGNED_READS	AT_DROPOUT	GC_DROPOUT	GC_NC_0_19	GC_NC_20_39	GC_NC_40_59	GC_NC_60_79	GC_NC_80_100	SAMPLE	LIBRARY	READ_GROUP	TYPE	ASSAY
All Reads	ALL	100	178705162	162203058	12863807	689	124731	767444	1063097	2829503	5365079	rimod1			GCSummaryMetrics	RNA-seq
All Reads	ALL	100	178705162	162203058	12863807	689	124731	767444	1063097	2829503	5365079	rimod11			GCSummaryMetrics	RNA-seq
All Reads	ALL	100	57670037	105506182	15489773	278	9059	714768	1065213	3360873	5342259	rimod12			GCSummaryMetrics	RNA-seq
All Reads	ALL	100	77022444	141908817	22328343	147	65816	599259	1065142	4301464	18335885	rimod15			GCSummaryMetrics	RNA-seq
All Reads	ALL	100	66939010	121742000	18949745	332	120378	663795	104888	4015481	6990821	rimod16			GCSummaryMetrics	RNA-seq
All Reads	ALL	100	138927061	191340138	1590262	465	130011	724166	1050824	335975	7390968	rimod18			GCSummaryMetrics	RNA-seq
All Reads	ALL	100	82365332	138630595	13511745	238	130705	75033	1056933	30654	5488943	rimod19			GCSummaryMetrics	RNA-seq
All Reads	ALL	100	85086846	157622768	1404152	577	127764	753764	1039945	3201938	5403418	rimod2			GCSummaryMetrics	RNA-seq
All Reads	ALL	100	85086846	157622768	1404152	577	127764	753764	1039945	3201938	5403418	rimod24			GCSummaryMetrics	RNA-seq
All Reads	ALL	100	74549912	125420906	14630621	173	114783	731673	1058585	318517	8444787	rimod25			GCSummaryMetrics	RNA-seq
All Reads	ALL	100	67351420	118043206	20408618	235	98603	631174	1067397	4144791	8343708	rimod27			GCSummaryMetrics	RNA-seq
All Reads	ALL	100	66201412	121890444	24514015	217	84574	568017	1075092	4583868	15344458	rimod28			GCSummaryMetrics	RNA-seq
All Reads	ALL	100	116106342	108765843	11704154	1159	118048	790524	104901	2769537	3506	rimod29			GCSummaryMetrics	RNA-seq
All Reads	ALL	100	57766746	105527660	17836082	435	125859	685222	1045683	3868432	480525	rimod3			GCSummaryMetrics	RNA-seq
All Reads	ALL	100	57766746	105527660	17836082	435	125859	685222	1045683	3868432	480525	rimod30			GCSummaryMetrics	RNA-seq
All Reads	ALL	100	171030474	155285484	12528142	569	139442	779535	1048921	2808644	7090592	rimod31			GCSummaryMetrics	RNA-seq
All Reads	ALL	100	53340161	97059932	14109047	491	151494	739836	1058071	3204888	3258944	rimod32			GCSummaryMetrics	RNA-seq
All Reads	ALL	100	74549961	138869422	19819095	236	95897	64242	1088934	3715698	13148314	rimod33			GCSummaryMetrics	RNA-seq
All Reads	ALL	100	76931503	141315023	16335884	218	84898	700003	1066014	3419532	9663464	rimod34			GCSummaryMetrics	RNA-seq
All Reads	ALL	100	61021008	107735079	17796429	165	92504	67377	1077529	3569993	9933412	rimod35			GCSummaryMetrics	RNA-seq
All Reads	ALL	100	149955208	132916682	11710691	308	141995	793471	1044274	2804983	2402248	rimod36			GCSummaryMetrics	RNA-seq
All Reads	ALL	100	63625824	112928204	17306998	256	103836	682218	1075648	353355	8244471	rimod37			GCSummaryMetrics	RNA-seq
All Reads	ALL	100	219729223	204868986	7991475	17341	161431	860366	1024462	2301016	2639576	rimod38			GCSummaryMetrics	RNA-seq
All Reads	ALL	100	47966060	89160745	26094685	108	98585	550244	1135917	4056495	20336115	rimod39			GCSummaryMetrics	RNA-seq
All Reads	ALL	100	88311193	162686530	11882114	269	155899	782414	1048517	2761826	8001156	rimod40			GCSummaryMetrics	RNA-seq
All Reads	ALL	100	69761529	125530085	16609436	242	90407	696472	1068795	3492601	6447498	rimod41			GCSummaryMetrics	RNA-seq
All Reads	ALL	100	100649759	187818256	10223606	557	143535	813355	1037815	2619327	4558467	rimod42			GCSummaryMetrics	RNA-seq
All Reads	ALL	100	78288994	147110255	20915011	144	114673	656502	1005312	4227668	21830813	rimod43			GCSummaryMetrics	RNA-seq
All Reads	ALL	100	78488533	143802472	16726201	786	126857	695327	1060755	3632164	3836555	rimod44			GCSummaryMetrics	RNA-seq
All Reads	ALL	100	90760438	167088305	2397407	23	69918	580313	1048151	4671936	18118174	rimod47			GCSummaryMetrics	RNA-seq
All Reads	ALL	100	77896989	141849011	14701513	551	107481	728336	1047683	3434818	3267978	rimod48			GCSummaryMetrics	RNA-seq
All Reads	ALL	100	98576550	180001631	11469491	4892	159442	8031	1024513	2917637	1534441	rimod51			GCSummaryMetrics	RNA-seq
All Reads	ALL	100	71718101	131843481	16234862	577	114208	703897	1088218	3242079	5233013	rimod52			GCSummaryMetrics	RNA-seq
All Reads	ALL	100	60608568	100752574	19835013	105	100564	646507	1053793	3942699	17174846	rimod53			GCSummaryMetrics	RNA-seq
All Reads	ALL	100	85492607	152283256	20235498	127	83205	634014	1076714	3890579	14957867	rimod54			GCSummaryMetrics	RNA-seq
All Reads	ALL	100	85704528	153846599	15822805	834	117984	701298	1140264	2782061	3533027	rimod56			GCSummaryMetrics	RNA-seq
All Reads	ALL	100	237210429	219499984	11033838	1306	138785	804963	1036974	2783905	1183194	rimod57			GCSummaryMetrics	RNA-seq
All Reads	ALL	100	174555470	162885780	11023965	1114	140079	807065	1034456	2747853	3121558	rimod58			GCSummaryMetrics	RNA-seq
All Reads	ALL	100	63966135	118226574	16446177	29	112474	698102	1094664	320482	687226	rimod59			GCSummaryMetrics	RNA-seq
All Reads	ALL	100	70172490	64079603	10392099	2868	168781	819435	1040338	2575808	2150274	rimod60			GCSummaryMetrics	RNA-seq
All Reads	ALL	100	73280790	121426253	16324399	231	120865	710911	1037384	3643252	6896681	rimod62			GCSummaryMetrics	RNA-seq
All Reads	ALL	100	90812600	169757878	9707733	31201	154417	840693	1002185	266797	5666631	rimod64			GCSummaryMetrics	RNA-seq
All Reads	ALL	100	80744772	149721134	17854383	659	122981	680397	1089251	3468299	5531052	rimod65			GCSummaryMetrics	RNA-seq
All Reads	ALL	100	116466505	217884328	6994854	260414	132453	880355	1006458	2282508	2424404	rimod66			GCSummaryMetrics	RNA-seq
All Reads	ALL	100	85710334	159269901	8076645	389328	167664	878862	982562	2508615	3564115	rimod68			GCSummaryMetrics	RNA-seq
All Reads	ALL	100	69851332	120066092	13341364	218	139082	757682	1047202	3054292	7014475	rimod7			GCSummaryMetrics	RNA-seq
All Reads	ALL	100	69851332	120066092	13341364	218	139082	757682	1047202	3054292	7014475	rimod71			GCSummaryMetrics	RNA-seq
All Reads	ALL	100	5640476	5357004	43598817	2092533	51037	19212	1532633	4155679	3334061	rimod1			GCSummaryMetrics	smRNA-seq
All Reads	ALL	100	6179170	5771694	45439472	558466	81603	174853	1476932	4899165	2762858	rimod11			GCSummaryMetrics	smRNA-seq
All Reads	ALL	100	5505569	5200441	45200731	1792249	65461	165201	1597253	3796206	2842638	rimod12			GCSummaryMetrics	smRNA-seq
All Reads	ALL	100	5123007	4830701	44932455	794161	68507	180076	1452319	5058437	448331	rimod13			GCSummaryMetrics	smRNA-seq
All Reads	ALL	100	9374545	8652755	46428651	1316371	56336	23105	1416512	4950683	1459776	rimod15			GCSummaryMetrics	smRNA-seq
All Reads	ALL	100	4486456	4304680	47890665	44569	72304	117423	1507471	5173371	3642069	rimod16			GCSummaryMetrics	smRNA-seq
All Reads	ALL	100	5512870	5049924	49114928	1182329	4709	157546	1511234	4732993	3153118	rimod18			GCSummaryMetrics	smRNA-seq
All Reads	ALL	100	5459101	5197969	47634758	919425	70651	135808	1449844	5574639	2890755	rimod19			GCSummaryMetrics	smRNA-seq
All Reads	ALL	100	5082003	4798019	42620884	2719365	46273	178801	1550986	4148831	1466704	rimod2			GCSummaryMetrics	smRNA-seq
All Reads	ALL	100	8558906	7040155	46414028	1106184	44448	205927	1579278	3571654	2096639	rimod22			GCSummaryMetrics	smRNA-seq
All Reads	ALL	100	8020159	7508593	48991035	1078771	43851	153962	1519732	4696375	2623704	rimod24			GCSummaryMetrics	smRNA-seq
All Reads	ALL	100	6168121	5897921	433408	2812724	34163	178853	1541494	4254513	1003166	rimod25			GCSummaryMetrics	smRNA-seq
All Reads	ALL	100	3840767	3508101	40636134	859262	188828	248202	1448432	3774535	33979103	rimod27			GCSummaryMetrics	smRNA-seq
All Reads	ALL	100	5363057	5053607	45374728	700363	66148	144472	1495426	4982673	5192619	rimod28			GCSummaryMetrics	smRNA-seq
All Reads	ALL	100	5648358	5410327	47717142	1566119	81814	143075	1424617	575576	2602422	rimod29			GCSummaryMetrics	smRNA-seq
All Reads	ALL	100	6257506	6018890	45267202	2406615	4438	165747	1581955	3989168	75274	rimod3			GCSummaryMetrics	smRNA-seq
All Reads	ALL	100	6227107	6027974	47957278	1670099	14369	139466	1393469	6094126	2663255	rimod30			GCSummaryMetrics	smRNA-seq
All Reads	ALL	100	7478593	7029052	46807939	882926	72171	155917	1469185	5173172	2838501	rimod31			GCSummaryMetrics	smRNA-seq
All Reads	ALL	100	5515076	5349634	48628059	1769757	104277	127159	1420037	595348	3089569	rimod32			GCSummaryMetrics	smRNA-seq
All Reads	ALL	100	4875057	4524201	44839155	9229	83148	161828	1500647	4771039	4036136	rimod33			GCSummaryMetrics	smRNA-seq
All Reads	ALL	100	4513857	4235201	45346237	479047	92383	161005	1509672	4678881	4478838	rimod34			GCSummaryMetrics	smRNA-seq
All Reads	ALL	100	3701310	3519160	45378523	43244	77691	154878	1495485	4900706	3787874	rimod35			GCSummaryMetrics	smRNA-seq
All Reads	ALL	100	7723432	7446671	48452998	1352614	109621	138215	1415918	5751316	9402829	rimod36			GCSummaryMetrics	smRNA-seq
All Reads	ALL	100	3990806	3757742	46555734	422944	84872	168711	1536193	4190806	11586436	rimod37			GCSummaryMetrics	smRNA-seq
All Reads	ALL	100	6928255	6336032	45446498	395105	68208	179755	1573727	3869863	3349356	rimod38			GCSummaryMetrics	smRNA-seq
All Reads	ALL	100	6956281	6411650	46545283	361081	51658	174333	1505272	4620366	3020765	rimod40			GCSummaryMetrics	smRNA-seq
All Reads	ALL	100	7116876	6825847	43961221	3051564	33385	166424	1546145	4335089	1103702	rimod41			GCSummaryMetrics	smRNA-seq
All Reads	ALL	100	5113202	4817814	44895734	214538	83675	165288	1500799	4652037	8062381	rimod42			GCSummaryMetrics	smRNA-seq
All Reads	ALL	100	9472176	8193911	46351131	1063937	45517	192169	1586279	3636246	2492034	rimod43			GCSummaryMetrics	smRNA-seq
All Reads	ALL	100	5372367	5100393	4582667	1622557	5793	162369	1584017	3891437	619074	rimod44			GCSummaryMetrics	smRNA-seq
All Reads	ALL	100	5789742	5391858	44287313	367893	78781	167588	1506312	4665179	3544918	rimod47			GCSummaryMetrics	smRNA-seq
All Reads	ALL	100	4606650	4423240	47059768	797246	7002	126036	1463183	5496867	5154994	rimod52			GCSummaryMetrics	smRNA-seq
All Reads	ALL	100	6062092	5615005	46343624	4891	60902	169968	1533606	4372876	340799	rimod53			GCSummaryMetrics	smRNA-seq
All Reads	ALL	100	5409915	4775055	44202582	748209	934	228979	1412341	5002379	1747272	rimod54			GCSummaryMetrics	smRNA-seq
All Reads	ALL	100	5267804	5083892	45455815	605296	132304	156366	1471667	5116794	3707857	rimod57			GCSummaryMetrics	smRNA-seq
All Reads	ALL	100	5098111	4532999	45070976	28334	61146	178319	151014	4522033	3355217	rimod58			GCSummaryMetrics	smRNA-seq
All Reads	ALL	100	3822252	3580455	4473837	68053	105766	16186	1477826	4983406	4637921	rimod59			GCSummaryMetrics	smRNA-seq
All Reads	ALL	100	10378681	8990231	47115554	886461	36049	176904	1622323	3444626	2040348	rimod60			GCSummaryMetrics	smRNA-seq
All Reads	ALL	100	5806189	5238621	44794538	152906	73888	169139	1528354	4419276	4038817	rimod61			GCSummaryMetrics	smRNA-seq
All Reads	ALL	100	6402268	6170357	46842848	1411573	116114	157378	144902	5334612	3747303	rimod62			GCSummaryMetrics	smRNA-seq
All Reads	ALL	100	5931633	5746432	48675167	1444267	103322	11435	1480485	5477134	3315595	rimod64			GCSummaryMetrics	smRNA-seq
All Reads	ALL	100	5417353	5191239	45577052	1773095	57481	1459	1595546	4047045	1253002	rimod65			GCSummaryMetrics	smRNA-seq
All Reads	ALL	100	6910232	6411515	4655277	567635	153888	169357	1487414	4818613	3827161	rimod68			GCSummaryMetrics	smRNA-seq
All Reads	ALL	100	6980280	6626298	46956161	1139581	116174	169915	143261	5379982	3188654	rimod71			GCSummaryMetrics	smRNA-seq
All Reads	ALL	100	6998589	6514221	43093379	1108492	71208	236175	1431236	4681065	4758814	rimod72			GCSummaryMetrics	smRNA-seq
All Reads	ALL	100	12174797	11374608	63725125	1803135	6407	129026	585867	12427904	94972229	rimod1			GCSummaryMetrics	CAGE-seq
All Reads	ALL	100	17571109	16094833	60997179	1353896	81382	163444	650407	11988839	66972975	rimod11			GCSummaryMetrics	CAGE-seq
All Reads	ALL	100	12736367	11731491	65425799	1650868	43135	114002	601343	12600245	86671628	rimod12			GCSummaryMetrics	CAGE-seq
All Reads	ALL	100	4694608	4393682	63164881	192092	71191	138351	599684	12187431	95185645	rimod13			GCSummaryMetrics	CAGE-seq
All Reads	ALL	100	15695081	14458611	55222201	1463269	121121	228544	687518	10715758	77832453	rimod15			GCSummaryMetrics	CAGE-seq
All Reads	ALL	100	10009516	9364905	67850587	1866593	39274	93023	588894	1285274	91140453	rimod16			GCSummaryMetrics	CAGE-seq
All Reads	ALL	100	17499083	15237790	66105377	1714447	3047	10502	608064	12614908	87327609	rimod18			GCSummaryMetrics	CAGE-seq
All Reads	ALL	100	12693014	11744023	61895704	1296545	96467	163891	618866	12049013	7924945	rimod19			GCSummaryMetrics	CAGE-seq
All Reads	ALL	100	4194364	3912611	61873013	1858099	77838	145041	624231	1195341	91129615	rimod2			GCSummaryMetrics	CAGE-seq
All Reads	ALL	100	23754505	21475396	68017283	16942	29	89701	563191	13419024	77652367	rimod24			GCSummaryMetrics	CAGE-seq
All Reads	ALL	100	11993155	11017495	67087851	1788101	35716	96943	564397	13205718	83829305	rimod25			GCSummaryMetrics	CAGE-seq
All Reads	ALL	100	7745199	7352217	64869018	1777302	60612	116456	571169	12707614	94892511	rimod27			GCSummaryMetrics	CAGE-seq
All Reads	ALL	100	11687062	11072120	43836541	1873484	68494	281724	971446	7984945	45505673	rimod28			GCSummaryMetrics	CAGE-seq
All Reads	ALL	100	7884745	7130705	66825287	1839163	31489	97541	553182	13075163	95549254	rimod29			GCSummaryMetrics	CAGE-seq
All Reads	ALL	100	15349143	14157438	69931098	2118334	3959	72952	509807	1373534	96926118	rimod3			GCSummaryMetrics	CAGE-seq
All Reads	ALL	100	25658926	23552095	67432304	1444544	57155	101066	553669	13190202	87621495	rimod30			GCSummaryMetrics	CAGE-seq
All Reads	ALL	100	17388649	15582273	6729207	2018115	2562	91478	557264	133372	83739595	rimod31			GCSummaryMetrics	CAGE-seq
All Reads	ALL	100	12566622	11796444	6873871	1846039	24444	79896	535976	13482505	93034487	rimod32			GCSummaryMetrics	CAGE-seq
All Reads	ALL	100	7895996	7332441	6056297	1626865	78103	16366	642699	11812885	79391372	rimod33			GCSummaryMetrics	CAGE-seq
All Reads	ALL	100	9043902	8319050	6323141	1469756	36374	122903	666465	12550407	52424881	rimod34			GCSummaryMetrics	CAGE-seq
All Reads	ALL	100	9118632	8258523	65557834	1750793	54716	118283	576464	12769206	88340271	rimod35			GCSummaryMetrics	CAGE-seq
All Reads	ALL	100	39485522	36697880	68513008	1492323	17545	79546	559444	13506555	80476326	rimod36			GCSummaryMetrics	CAGE-seq
All Reads	ALL	100	25190479	23233237	64802502	1562142	32991	111292	612608	12895709	67972263	rimod37			GCSummaryMetrics	CAGE-seq
All Reads	ALL	100	27206201	25033165	69144313	1977572	19512	75276	521854	13583755	9742086	rimod38			GCSummaryMetrics	CAGE-seq
All Reads	ALL	100	8223462	7567183	58901993	1646234	78912	173706	624369	1164051	9181131	rimod39			GCSummaryMetrics	CAGE-seq
All Reads	ALL	100	9043398	8298365	63709667	1671228	56423	127419	614125	12408152	8286001	rimod40			GCSummaryMetrics	CAGE-seq
All Reads	ALL	100	10333552	9316042	66971652	1646598	43602	101171	566869	13226428	79355297	rimod41			GCSummaryMetrics	CAGE-seq
All Reads	ALL	100	10996167	9939887	65316578	1545123	27774	108721	588692	12852794	83274669	rimod42			GCSummaryMetrics	CAGE-seq
All Reads	ALL	100	16533499	14406233	6487349	1445988	50005	124113	622095	12541964	74053514	rimod43			GCSummaryMetrics	CAGE-seq
All Reads	ALL	100	34502410	31847502	68997378	1709087	20953	78185	554379	13273721	95155204	rimod44			GCSummaryMetrics	CAGE-seq
All Reads	ALL	100	14075269	12913592	6360458	1551782	65832	139352	621547	12184071	84069619	rimod47			GCSummaryMetrics	CAGE-seq
All Reads	ALL	100	12414913	11504346	67171546	1657191	27905	96089	545461	13224668	92752308	rimod48			GCSummaryMetrics	CAGE-seq
All Reads	ALL	100	13184750	12195052	67201157	1459308	50839	102295	547471	13155707	9180827	rimod51			GCSummaryMetrics	CAGE-seq
All Reads	ALL	100	11352534	10450196	64130328	1655409	56323	127924	600006	12555249	82314994	rimod52			GCSummaryMetrics	CAGE-seq
All Reads	ALL	100	13730549	12806397	57279759	1704491	99721	201362	663204	11168712	81578087	rimod53			GCSummaryMetrics	CAGE-seq
All Reads	ALL	100	16758859	15571995	61531463	1745808	75955	162637	619288	11969405	83773657	rimod54			GCSummaryMetrics	CAGE-seq
All Reads	ALL	100	12165786	11160510	66689974	1448289	31691	100047	579337	13234918	73439235	rimod56			GCSummaryMetrics	CAGE-seq
All Reads	ALL	100	39991768	36627422	66725323	1721585	34244	105927	571314	13067662	82634155	rimod57			GCSummaryMetrics	CAGE-seq
All Reads	ALL	100	22153806	19102121	65094072	180672	43429	118126	595947	12736928	80469332	rimod58			GCSummaryMetrics	CAGE-seq
All Reads	ALL	100	20806803	19093866	62958687	1508332	52898	130226	653609	12415473	6156532	rimod59			GCSummaryMetrics	CAGE-seq
All Reads	ALL	100	21458126	19750766	65335338	1681313	45878	123021	568871	12850808	85699837	rimod60			GCSummaryMetrics	CAGE-seq
All Reads	ALL	100	20200214	18656061	59510292	1653766	69257	168317	662622	11476159	83856549	rimod61			GCSummaryMetrics	CAGE-seq
All Reads	ALL	100	23003038	21121737	63720904	1138652	41895	131199	669791	12335526	57099604	rimod62			GCSummaryMetrics	CAGE-seq
All Reads	ALL	100	23115180	21870120	6732168	1377909	50714	102382	60409	12818639	80425501	rimod64			GCSummaryMetrics	CAGE-seq
All Reads	ALL	100	34901820	32240993	65018481	1587117	45501	121571	603545	12621063	80654844	rimod65			GCSummaryMetrics	CAGE-seq
All Reads	ALL	100	32711555	29052215	67521551	1734168	16333	89118	546158	13625963	7624515	rimod66			GCSummaryMetrics	CAGE-seq
All Reads	ALL	100	37816255	34588409	68134811	1541059	21292	85431	552427	13465029	82949976	rimod68			GCSummaryMetrics	CAGE-seq
All Reads	ALL	100	32186794	30369585	6682414	1422428	48815	102949	578094	12948118	86604032	rimod7			GCSummaryMetrics	CAGE-seq
All Reads	ALL	100	9289936	8554285	63029064	1750233	55813	13284	624309	12314899	79657039	rimod71			GCSummaryMetrics	CAGE-seq
